# Supplementary material for: Low-Thujone A. absinthium L. (Wormwood) Essential Oils and Extracts with Potential Antioxidative/Prooxidant Activity
Source: Molecules. 2026 May 7;31(10):1551. doi: 10.3390/molecules31101551 (PMC13209449; doi:10.3390/molecules31101551)
Supplement: Supplementary file 1 [file molecules-31-01551-s001.zip]

Archive with 1 entries (1 files):
- molecules-4232092-supplementary.pdf
